# Supplementary material for: Metagenomic Analyses Reveal Gut Microbial Profiles of Cnaphalocrocis medinalis Driven by the Infection of Baculovirus CnmeGV
Source: Microorganisms. 2024 Apr 9;12(4):757. doi: 10.3390/microorganisms12040757 (PMC11052019; doi:10.3390/microorganisms12040757)
Supplement: Supplementary file 1 [file microorganisms-12-00757-s001.zip]

Archive with 1 entries (1 files):
- microorganisms-2901307-supplementary.pdf
